# Supplementary material for: The impact of a local sugar sweetened beverage health promotion and price increase on sales in public leisure centre facilities
Source: PLoS One. 2018 May 30;13(5):e0194637. doi: 10.1371/journal.pone.0194637 (PMC5976158; doi:10.1371/journal.pone.0194637)
Supplement: S2 File — (XLSX) [file pone.0194637.s002.xlsx]

## Sheet: Unit sales
VENUE	MONTH	YEAR	nYEAR	TIME	DATE	STMONTH	ATTND	TAX	TTAX	POLICY	JUICE	WATER	LOWSSB	LOWSUG	HIGHSUG	TOTAL	SUGVOL	RAIN
LEISURE1	1	2015	0	1	2015-01-01	JAN	52587.5	0	0	1	488	672	504	1664	1736	3400	497700	76.2
LEISURE1	2	2015	0	2	2015-02-01	FEB	60031.8	0	0	1	992	864	1422	3278	2588	5866	794180	33
LEISURE1	3	2015	0	3	2015-03-01	MAR	67905.8	0	0	1	748	720	756	2224	2315	4539	708450	73.4
LEISURE1	4	2015	0	4	2015-04-01	APR	61704.2	0	0	1	1356	912	974	3242	3023	6265	918450	23.6
LEISURE1	5	2015	0	5	2015-05-01	MAY	61007.2	0	0	1	704	768	1168	2640	3091	5731	901450	91.5
LEISURE1	6	2015	0	6	2015-06-01	JUN	67414.9	0	0	1	952	1056	1034	3042	2580	5622	755480	53.6
LEISURE1	7	2015	0	7	2015-07-01	JUL	61018.5	0	0	1	1116	1152	1326	3594	3021	6615	927950	47.1
LEISURE1	8	2015	0	8	2015-08-01	AUG	63404	0	0	1	1152	840	1010	3002	2293	5295	734690	90.6
LEISURE1	9	2015	0	9	2015-09-01	SEP	80890.5	0	0	1	1036	864	1132	3032	2583	5615	813230	28
LEISURE1	10	2015	0	10	2015-10-01	OCT	57895.5	0	0	1	492	552	1106	2150	1314	3464	486980	81.2
LEISURE1	11	2015	0	11	2015-11-01	NOV	52753.2	0	0	1	676	816	830	2322	1644	3966	564720	114.8
LEISURE1	12	2015	0	12	2015-12-01	DEC	50006.8	0	0	1	376	456	552	1384	745	2129	279990	122.3
LEISURE1	1	2016	1	13	2016-01-01	JAN	54054.5	0	0	1	632	864	1216	2712	1939	4651	676450	99
LEISURE1	2	2016	1	14	2016-02-01	FEB	59784	0	0	1	1088	864	864	2816	1830	4646	651460	64.7
LEISURE1	3	2016	1	15	2016-03-01	MAR	84165	0	0	1	968	936	1084	2988	1826	4814	586720	95.1
LEISURE1	4	2016	1	16	2016-04-01	APR	59029	0	0	1	1296	1032	1298	3626	2520	6146	805700	60.8
LEISURE1	5	2016	1	17	2016-05-01	MAY	53664	0	0	1	1044	816	962	2822	1440	4262	536480	64.5
LEISURE1	6	2016	1	18	2016-06-01	JUN	69827	0	0	1	1356	936	1290	3582	1827	5409	668450	112.5
LEISURE1	7	2016	1	19	2016-07-01	JUL	56172	0	0	1	1072	960	1190	3222	1466	4688	553460	31.7
LEISURE1	8	2016	1	20	2016-08-01	AUG	53772	1	1	1	1036	1032	1262	3330	1726	5056	617200	64.6
LEISURE1	9	2016	1	21	2016-09-01	SEP	68165	1	1	1	830	840	1322	2992	1015	4007	404230	38
LEISURE1	10	2016	1	22	2016-10-01	OCT	53564	1	1	1	616	720	1144	2480	1718	4198	588680	35.5
LEISURE1	11	2016	1	23	2016-11-01	NOV	50258	1	1	1	544	720	1214	2478	904	3382	355480	107.9
LEISURE1	12	2016	1	24	2016-12-01	DEC	49486	1	1	1	418	552	684	1654	748	2402	277480	30.5
LEISURE1	1	2017	2	25	2017-01-01	JAN	55499	1	1	1	674	768	1022	2464	1208	3672	437960	39.3
LEISURE1	2	2017	2	26	2017-02-01	FEB	60790	1	1	1	1144	912	1202	3258	1265	4523	470470	65.6
LEISURE1	3	2017	2	27	2017-03-01	MAR	57061	1	1	1	680	600	1142	2422	1098	3520	417720	66
LEISURE1	4	2017	2	28	2017-04-01	APR	60303	1	1	1	660	648	974	2282	987	3269	366230	15.5
LEISURE1	5	2017	2	29	2017-05-01	MAY	63541	1	1	1	816	1032	1396	3244	1322	4566	481460	47.7
LEISURE1	6	2017	2	30	2017-06-01	JUNE	62512	1	1	1	660	720	1166	2546	922	3468	377980	102.6
LEISURE1	7	2017	2	31	2017-07-01	JULY	58595.2	1	1	1	664	864	854	2382	1098	3480	417720	72.3
LEISURE2	1	2015	0	1	2015-01-01	JAN	64863	0	0	1	1160	2568	2054	5782	3168	8950	986480	76.2
LEISURE2	2	2015	0	2	2015-02-01	FEB	79831.5	0	0	1	1792	2592	2430	6814	4882	11696	1504160	33
LEISURE2	3	2015	0	3	2015-03-01	MAR	89016	0	0	1	2288	2736	2380	7404	4604	12008	1262960	73.4
LEISURE2	4	2015	0	4	2015-04-01	APR	76469.8	0	0	1	1528	3336	2852	7716	4101	11817	1356430	23.6
LEISURE2	5	2015	0	5	2015-05-01	MAY	85755.2	0	0	1	1528	2544	2536	6608	4476	11084	1510960	91.5
LEISURE2	6	2015	0	6	2015-06-01	JUN	93949.8	0	0	1	1980	3792	3500	9272	6950	16222	2562160	53.6
LEISURE2	7	2015	0	7	2015-07-01	JUL	54789	0	0	1	2328	3528	1864	7720	4082	11802	1362940	47.1
LEISURE2	8	2015	0	8	2015-08-01	AUG	91640	0	0	1	1132	3216	2344	6692	3776	10468	1331440	90.6
LEISURE2	9	2015	0	9	2015-09-01	SEP	65433	0	0	1	1580	2232	2358	6170	4075	10245	1558190	28
LEISURE2	10	2015	0	10	2015-10-01	OCT	108393	0	0	1	1222	3888	3386	8496	4116	12612	1627180	81.2
LEISURE2	11	2015	0	11	2015-11-01	NOV	67072	0	0	1	1098	2928	3340	7366	4238	11604	1674160	114.8
LEISURE2	12	2015	0	12	2015-12-01	DEC	72464.5	0	0	1	1020	1944	2198	5162	3598	8760	1553200	122.3
LEISURE2	1	2016	1	13	2016-01-01	JAN	71107.5	0	0	1	952	1920	1718	4590	3016	7606	1121920	99
LEISURE2	2	2016	1	14	2016-02-01	FEB	78125.5	0	0	1	1720	2880	3064	7664	4766	12430	1740440	64.7
LEISURE2	3	2016	1	15	2016-03-01	MAR	104284	0	0	1	2268	2760	3294	8322	4952	13274	1765440	95.1
LEISURE2	4	2016	1	16	2016-04-01	APR	91013	0	0	1	2160	3648	3194	9002	4726	13728	1740160	60.8
LEISURE2	5	2016	1	17	2016-05-01	MAY	75374	0	0	1	2512	3168	3112	8792	3846	12638	1528880	64.5
LEISURE2	6	2016	1	18	2016-06-01	JUN	83277	0	0	1	2124	3264	2634	8022	3866	11888	1419920	112.5
LEISURE2	7	2016	1	19	2016-07-01	JUL	76350	0	0	1	2080	4272	4288	10640	2976	13616	1253840	31.7
LEISURE2	8	2016	1	20	2016-08-01	AUG	72399	1	1	1	2150	3552	4840	10542	4010	14552	1733200	64.6
LEISURE2	9	2016	1	21	2016-09-01	SEP	79267	1	1	1	1162	2880	4518	8560	2276	10836	861280	38
LEISURE2	10	2016	1	22	2016-10-01	OCT	70217	1	1	1	994	3192	2594	6780	1986	8766	796960	35.5
LEISURE2	11	2016	1	23	2016-11-01	NOV	70994	1	1	1	1580	3312	4588	9480	3384	12864	1429440	107.9
LEISURE2	12	2016	1	24	2016-12-01	DEC	68167	1	1	1	702	1272	1602	3576	1924	5500	723440	30.5
LEISURE2	1	2017	2	25	2017-01-01	JAN	70721	1	1	1	1236	3408	3132	7776	1930	9706	888240	39.3
LEISURE2	2	2017	2	26	2017-02-01	FEB	78986	1	1	1	1896	2760	4446	9102	3284	12386	1186400	65.6
LEISURE2	3	2017	2	27	2017-03-01	MAR	75619	1	1	1	1728	2664	2942	7334	2422	9756	1038320	66
LEISURE2	4	2017	2	28	2017-04-01	APR	69835	1	1	1	748	3576	3810	8134	2502	10636	1024640	15.5
LEISURE2	5	2017	2	29	2017-05-01	MAY	84800	1	1	1	1716	4128	4696	10540	3836	14376	1612720	47.7
LEISURE2	6	2017	2	30	2017-06-01	JUN	63418	1	1	1	1140	3408	3268	7816	2430	10246	1004960	102.6
LEISURE2	7	2017	2	31	2017-07-01	JUL	65569.5	1	1	1	2240	4656	4426	11322	3434	14756	1556080	72.3
LEISURE3	1	2015	0	1	2015-01-01	JAN	29790.8	0	0	1	276	744	336	1356	288	1644	144000	76.2
LEISURE3	2	2015	0	2	2015-02-01	FEB	35936	0	0	1	312	240	336	888	366	1254	142500	33
LEISURE3	3	2015	0	3	2015-03-01	MAR	47066.2	0	0	1	192	192	312	696	240	936	93000	73.4
LEISURE3	4	2015	0	4	2015-04-01	APR	33900	0	0	1	516	480	684	1680	693	2373	299250	23.6
LEISURE3	5	2015	0	5	2015-05-01	MAY	37824.5	0	0	1	192	528	528	1248	930	2178	424500	91.5
LEISURE3	6	2015	0	6	2015-06-01	JUN	45630	0	0	1	276	504	276	1056	120	1176	60000	53.6
LEISURE3	7	2015	0	7	2015-07-01	JUL	32341	0	0	1	456	288	744	1488	714	2202	316500	47.1
LEISURE3	8	2015	0	8	2015-08-01	AUG	31616.8	0	0	1	480	288	396	1164	588	1752	267000	90.6
LEISURE3	9	2015	0	9	2015-09-01	SEP	41648.8	0	0	1	108	720	276	1104	486	1590	229500	28
LEISURE3	10	2015	0	10	2015-10-01	OCT	35885.2	0	0	1	336	192	312	840	348	1188	147000	81.2
LEISURE3	11	2015	0	11	2015-11-01	NOV	32020.3	0	0	1	312	576	816	1704	837	2541	371250	114.8
LEISURE3	12	2015	0	12	2015-12-01	DEC	35839	0	0	1	240	312	420	972	636	1608	291000	122.3
LEISURE3	1	2016	1	13	2016-01-01	JAN	34063.5	0	0	1	240	504	312	1056	288	1344	144000	99
LEISURE3	2	2016	1	14	2016-02-01	FEB	41578.2	0	0	1	240	288	456	984	468	1452	234000	64.7
LEISURE3	3	2016	1	15	2016-03-01	MAR	52982.2	0	0	1	156	288	432	876	351	1227	141750	95.1
LEISURE3	4	2016	1	16	2016-04-01	APR	40496	0	0	1	276	624	684	1584	732	2316	339000	60.8
LEISURE3	5	2016	1	17	2016-05-01	MAY	37455	0	0	1	288	528	744	1560	894	2454	402420	64.5
LEISURE3	6	2016	1	18	2016-06-01	JUN	44136	0	0	1	228	288	444	960	396	1356	185760	112.5
LEISURE3	7	2016	1	19	2016-07-01	JUL	36073	0	0	1	276	528	876	1680	687	2367	301590	31.7
LEISURE3	8	2016	1	20	2016-08-01	AUG	35483	1	1	1	240	384	456	1080	255	1335	116670	64.6
LEISURE3	9	2016	1	21	2016-09-01	SEP	43679	1	1	1	384	288	540	1212	375	1587	172590	38
LEISURE3	10	2016	1	22	2016-10-01	OCT	39786	1	1	1	444	720	960	2124	615	2739	288510	35.5
LEISURE3	11	2016	1	23	2016-11-01	NOV	38114	1	1	1	240	240	720	1200	498	1698	227340	107.9
LEISURE3	12	2016	1	24	2016-12-01	DEC	36410	1	1	1	300	264	612	1176	231	1407	96510	30.5
LEISURE3	1	2017	2	25	2017-01-01	JAN	37376	1	1	1	48	336	216	600	84	684	37920	39.3
LEISURE3	2	2017	2	26	2017-02-01	FEB	39561	1	1	1	312	336	528	1176	222	1398	93420	65.6
LEISURE3	3	2017	2	27	2017-03-01	MAR	45939	1	1	1	156	288	552	996	144	1140	67920	66
LEISURE3	4	2017	2	28	2017-04-01	APR	37341	1	1	1	264	504	636	1404	411	1815	186510	15.5
LEISURE3	5	2017	2	29	2017-05-01	MAY	40696	1	1	1	264	360	456	1080	417	1497	180090	47.7
LEISURE3	6	2017	2	30	2017-06-01	JUN	38625	1	1	1	216	432	624	1272	288	1560	135840	102.6
LEISURE3	7	2017	2	31	2017-07-01	JUL	34207	1	1	1	564	672	876	2112	663	2775	312510	72.3
LEISURE4	1	2015	0	1	2015-01-01	JAN	14454	0	0	1	48	0	0	48	48	96	24000	76.2
LEISURE4	2	2015	0	2	2015-02-01	FEB	16460	0	0	1	0	96	0	96	108	204	27000	33
LEISURE4	3	2015	0	3	2015-03-01	MAR	21099	0	0	1	24	96	132	252	216	468	68760	73.4
LEISURE4	4	2015	0	4	2015-04-01	APR	16606	0	0	1	0	0	48	48	96	144	31680	23.6
LEISURE4	5	2015	0	5	2015-05-01	MAY	17876	0	0	1	12	48	24	84	105	189	28170	91.5
LEISURE4	6	2015	0	6	2015-06-01	JUN	19887	0	0	1	36	96	96	228	261	489	89850	53.6
LEISURE4	7	2015	0	7	2015-07-01	JUL	14947	0	0	1	60	216	144	420	318	738	112860	47.1
LEISURE4	8	2015	0	8	2015-08-01	AUG	12784	0	0	1	12	48	36	96	126	222	37260	90.6
LEISURE4	9	2015	0	9	2015-09-01	SEP	20438	0	0	1	48	120	96	264	303	567	105510	28
LEISURE4	10	2015	0	10	2015-10-01	OCT	18665	0	0	1	0	0	0	0	0	0	0	81.2
LEISURE4	11	2015	0	11	2015-11-01	NOV	16703	0	0	1	72	216	120	408	237	645	81930	114.8
LEISURE4	12	2015	0	12	2015-12-01	DEC	18603	0	0	1	12	72	48	132	165	297	54090	122.3
LEISURE4	1	2016	1	13	2016-01-01	JAN	17182	0	0	1	24	72	0	96	165	261	58170	99
LEISURE4	2	2016	1	14	2016-02-01	FEB	18824	0	0	1	48	192	168	408	264	672	92760	64.7
LEISURE4	3	2016	1	15	2016-03-01	MAR	24722	0	0	1	12	192	12	216	147	363	54510	95.1
LEISURE4	4	2016	1	16	2016-04-01	APR	19793	0	0	1	72	72	96	240	246	486	97260	60.8
LEISURE4	5	2016	1	17	2016-05-01	MAY	18321	0	0	1	0	72	24	96	51	147	14670	64.5
LEISURE4	6	2016	1	18	2016-06-01	JUN	18477	0	0	1	48	168	132	348	351	699	117270	112.5
LEISURE4	7	2016	1	19	2016-07-01	JUL	13506	0	0	1	52	120	72	244	140	384	46000	31.7
LEISURE4	8	2016	1	20	2016-08-01	AUG	11916	1	1	1	60	96	168	324	120	444	43680	64.6
LEISURE4	9	2016	1	21	2016-09-01	SEP	16245	1	1	1	48	96	84	228	36	264	18000	38
LEISURE4	10	2016	1	22	2016-10-01	OCT	15042	1	1	1	36	168	108	312	51	363	18750	35.5
LEISURE4	11	2016	1	23	2016-11-01	NOV	15975	1	1	1	12	96	132	240	24	264	12000	107.9
LEISURE4	12	2016	1	24	2016-12-01	DEC	14865	1	1	1	24	0	48	72	48	120	19920	30.5
LEISURE4	1	2017	2	25	2017-01-01	JAN	16328	1	1	1	0	168	0	168	0	168	0	39.3
LEISURE4	2	2017	2	26	2017-02-01	FEB	16791	1	1	1	48	72	84	204	84	288	37920	65.6
LEISURE4	3	2017	2	27	2017-03-01	MAR	19662	1	1	1	112	168	120	400	103	503	28670	66
LEISURE4	4	2017	2	28	2017-04-01	APR	14216	1	1	1	36	144	84	264	87	351	32670	15.5
LEISURE4	5	2017	2	29	2017-05-01	MAY	16995	1	1	1	0	96	0	96	0	96	0	47.7
LEISURE4	6	2017	2	30	2017-06-01	JUN	15662	1	1	1	88	24	408	520	36	556	18000	102.6
LEISURE4	7	2017	2	31	2017-07-01	JUL	14226.5	1	1	1	60	72	96	228	51	279	18750	72.3
LEISURE5	1	2015	0	1	2015-01-01	JAN	43392.9	0	0	1	544	816	2473	3833	4857	8690	1737610	76.2
LEISURE5	2	2015	0	2	2015-02-01	FEB	45216.6	0	0	1	740	936	2902	4578	5633	10211	1917610	33
LEISURE5	3	2015	0	3	2015-03-01	MAR	46519	0	0	1	480	840	2987	4307	5234	9541	1652660	73.4
LEISURE5	4	2015	0	4	2015-04-01	APR	30062.5	0	0	1	516	1128	3255	4899	5766	10665	1826660	23.6
LEISURE5	5	2015	0	5	2015-05-01	MAY	32160.5	0	0	1	516	912	2410	3838	4734	8572	1606800	91.5
LEISURE5	6	2015	0	6	2015-06-01	JUN	33225.2	0	0	1	592	960	3121	4673	5874	10547	1971700	53.6
LEISURE5	7	2015	0	7	2015-07-01	JUL	26751.5	0	0	1	516	816	3105	4437	5642	10079	1857920	47.1
LEISURE5	8	2015	0	8	2015-08-01	AUG	32691.5	0	0	1	372	1032	2151	3555	4414	7969	1604900	90.6
LEISURE5	9	2015	0	9	2015-09-01	SEP	42585.2	0	0	1	512	936	2483	3931	4570	8501	1661600	28
LEISURE5	10	2015	0	10	2015-10-01	OCT	34235.6	0	0	1	498	768	2777	4043	5487	9530	1996370	81.2
LEISURE5	11	2015	0	11	2015-11-01	NOV	40859.9	0	0	1	432	744	2214	3390	4311	7701	1545450	114.8
LEISURE5	12	2015	0	12	2015-12-01	DEC	44749	0	0	1	652	1440	4705	6797	8769	15566	3224990	122.3
LEISURE5	1	2016	1	13	2016-01-01	JAN	39282.9	0	0	1	638	1176	2715	4529	6328	10857	2307260	99
LEISURE5	2	2016	1	14	2016-02-01	FEB	43765.2	0	0	1	1120	1056	3774	5950	7083	13033	2576530	64.7
LEISURE5	3	2016	1	15	2016-03-01	MAR	46370	0	0	1	580	768	2208	3556	5288	8844	1770780	95.1
LEISURE5	4	2016	1	16	2016-04-01	APR	35367	0	0	1	1320	1224	4511	7055	6578	13633	2308820	60.8
LEISURE5	5	2016	1	17	2016-05-01	MAY	26033	0	0	1	456	792	1578	2826	3534	6360	1270500	64.5
LEISURE5	6	2016	1	18	2016-06-01	JUN	32501	0	0	1	808	912	2963	4683	5556	10239	1978240	112.5
LEISURE5	7	2016	1	19	2016-07-01	JUL	22195	0	0	1	464	792	2648	3904	4122	8026	1331660	31.7
LEISURE5	8	2016	1	20	2016-08-01	AUG	26078	1	1	1	726	1056	3754	5536	3354	8890	1159820	64.6
LEISURE5	9	2016	1	21	2016-09-01	SEP	36236	1	1	1	504	576	1398	2478	2322	4800	803940	38
LEISURE5	10	2016	1	22	2016-10-01	OCT	31538	1	1	1	700	816	3234	4750	4320	9070	1526680	35.5
LEISURE5	11	2016	1	23	2016-11-01	NOV	35115	1	1	1	560	1056	2889	4505	3598	8103	1288820	107.9
LEISURE5	12	2016	1	24	2016-12-01	DEC	41564	1	1	1	938	1152	3417	5507	4505	10012	1585650	30.5
LEISURE5	1	2017	2	25	2017-01-01	JAN	47503	1	1	1	948	1152	3457	5557	3808	9365	1468920	39.3
LEISURE5	2	2017	2	26	2017-02-01	FEB	46668	1	1	1	1140	936	3797	5873	4408	10281	1584900	65.6
LEISURE5	3	2017	2	27	2017-03-01	MAR	39280	1	1	1	596	1032	2134	3762	3712	7474	1255380	66
LEISURE5	4	2017	2	28	2017-04-01	APR	27129	1	1	1	352	792	1847	2991	2658	5649	976980	15.5
LEISURE5	5	2017	2	29	2017-05-01	MAY	27652	1	1	1	560	1032	3895	5487	4901	10388	1669730	47.7
LEISURE5	6	2017	2	30	2017-06-01	JUN	24916	1	1	1	328	792	4144	5264	4088	9352	1381480	102.6
LEISURE5	7	2017	2	31	2017-07-01	JUL	24473.2	1	1	1	272	576	1314	2162	2232	4394	746180	72.3
LEISURE6	1	2015	0	1	2015-01-01	JAN	41917	0	0	1	624	1176	1380	3180	867	4047	414510	76.2
LEISURE6	2	2015	0	2	2015-02-01	FEB	49269	0	0	1	960	1992	2052	5004	3346	8350	1096100	33
LEISURE6	3	2015	0	3	2015-03-01	MAR	62532.2	0	0	1	1116	1344	1728	4188	1428	5616	666600	73.4
LEISURE6	4	2015	0	4	2015-04-01	APR	47707	0	0	1	912	1776	1752	4440	1207	5647	537350	23.6
LEISURE6	5	2015	0	5	2015-05-01	MAY	48849	0	0	1	492	768	912	2172	1095	3267	496590	91.5
LEISURE6	6	2015	0	6	2015-06-01	JUN	47925	0	0	1	924	1512	1488	3924	2337	6261	1092690	53.6
LEISURE6	7	2015	0	7	2015-07-01	JUL	36642	0	0	1	348	768	996	2112	966	3078	449100	47.1
LEISURE6	8	2015	0	8	2015-08-01	AUG	26913	0	0	1	216	600	696	1512	555	2067	254430	90.6
LEISURE6	9	2015	0	9	2015-09-01	SEP	40852	0	0	1	528	1224	876	2628	945	3573	440010	28
LEISURE6	10	2015	0	10	2015-10-01	OCT	39940	0	0	1	684	1176	1044	2904	1002	3906	467100	81.2
LEISURE6	11	2015	0	11	2015-11-01	NOV	48772.7	0	0	1	1086	1152	2004	4242	2262	6504	1078680	114.8
LEISURE6	12	2015	0	12	2015-12-01	DEC	44987	0	0	1	624	1320	1320	3264	1449	4713	687930	122.3
LEISURE6	1	2016	1	13	2016-01-01	JAN	46697	0	0	1	658	1968	1476	4102	1426	5528	697760	99
LEISURE6	2	2016	1	14	2016-02-01	FEB	55801	0	0	1	1072	2928	2292	6292	3462	9754	1309260	64.7
LEISURE6	3	2016	1	15	2016-03-01	MAR	83404	0	0	1	1140	1176	2124	4440	2160	6600	1036680	95.1
LEISURE6	4	2016	1	16	2016-04-01	APR	53257	0	0	1	636	1656	1788	4080	1765	5845	829850	60.8
LEISURE6	5	2016	1	17	2016-05-01	MAY	44405	0	0	1	1008	1560	1596	4164	1645	5809	778010	64.5
LEISURE6	6	2016	1	18	2016-06-01	JUN	44753	0	0	1	440	1032	840	2312	714	3026	331260	112.5
LEISURE6	7	2016	1	19	2016-07-01	JUL	38749	0	0	1	516	720	1548	2784	1122	3906	539340	31.7
LEISURE6	8	2016	1	20	2016-08-01	AUG	25844	1	1	1	414	840	948	2202	123	2325	54750	64.6
LEISURE6	9	2016	1	21	2016-09-01	SEP	45737	1	1	1	522	1032	1560	3114	942	4056	457500	38
LEISURE6	10	2016	1	22	2016-10-01	OCT	36863	1	1	1	800	1056	1800	3656	736	4392	343340	35.5
LEISURE6	11	2016	1	23	2016-11-01	NOV	46448	1	1	1	810	1584	2232	4626	1314	5940	643500	107.9
LEISURE6	12	2016	1	24	2016-12-01	DEC	47131	1	1	1	648	1488	1944	4080	975	5055	480750	30.5
LEISURE6	1	2017	2	25	2017-01-01	JAN	44911	1	1	1	596	1536	1476	3608	891	4499	438750	39.3
LEISURE6	2	2017	2	26	2017-02-01	FEB	52498	1	1	1	3976	1704	3024	8704	1749	10453	854250	65.6
LEISURE6	3	2017	2	27	2017-03-01	MAR	64708	1	1	1	1056	1992	2712	5760	1728	7488	864000	66
LEISURE6	4	2017	2	28	2017-04-01	APR	46400	1	1	1	692	1440	2076	4208	1137	5345	548250	15.5
LEISURE6	5	2017	2	29	2017-05-01	MAY	43619	1	1	1	516	1296	1512	3324	846	4170	409500	47.7
LEISURE6	6	2017	2	30	2017-06-01	JUN	46804	1	1	1	768	1680	1536	3984	786	4770	375420	102.6
LEISURE6	7	2017	2	31	2017-07-01	JUL	37695.5	1	1	1	508	1008	1164	2680	654	3334	313500	72.3
LEISURE7	1	2015	0	1	2015-01-15	JAN	0	0	0	1	36	24	48	108	12	120	6000	76.2
LEISURE7	2	2015	0	2	2015-02-01	FEB	0	0	0	1	24	144	12	180	48	228	24000	33
LEISURE7	3	2015	0	3	2015-03-01	MAR	0	0	0	1	144	120	24	288	120	408	60000	73.4
LEISURE7	4	2015	0	4	2015-04-01	APR	18279	0	0	1	0	96	0	96	72	168	36000	23.6
LEISURE7	5	2015	0	5	2015-05-01	MAY	18394	0	0	1	0	0	0	0	0	0	0	91.5
LEISURE7	6	2015	0	6	2015-06-01	JUN	23430	0	0	1	120	96	48	264	36	300	18000	53.6
LEISURE7	7	2015	0	7	2015-07-01	JUL	17357	0	0	1	0	120	72	192	144	336	72000	47.1
LEISURE7	8	2015	0	8	2015-08-01	AUG	17510	0	0	1	36	72	48	156	72	228	36000	90.6
LEISURE7	9	2015	0	9	2015-08-01	SEP	22688	0	0	1	72	0	24	96	72	168	36000	28
LEISURE7	10	2015	0	10	2015-10-01	OCT	17486	0	0	1	60	96	36	192	96	288	48000	81.2
LEISURE7	11	2015	0	11	2015-11-01	NOV	14645.7	0	0	1	48	0	36	84	0	84	0	114.8
LEISURE7	12	2015	0	12	2015-12-01	DEC	16097	0	0	1	36	48	48	132	24	156	12000	122.3
LEISURE7	1	2016	1	13	2016-01-01	JAN	14599	0	0	1	72	120	72	264	96	360	48000	99
LEISURE7	2	2016	1	14	2016-02-01	FEB	19131	0	0	1	36	72	48	156	72	228	36000	64.7
LEISURE7	3	2016	1	15	2016-03-01	MAR	25655	0	0	1	0	48	0	48	0	48	0	95.1
LEISURE7	4	2016	1	16	2016-04-01	APR	17792	0	0	1	48	48	72	168	60	228	30000	60.8
LEISURE7	5	2016	1	17	2016-05-01	MAY	17368	0	0	1	60	96	24	180	96	276	48000	64.5
LEISURE7	6	2016	1	18	2016-06-01	JUN	20720	0	0	1	12	48	72	132	48	180	24000	112.5
LEISURE7	7	2016	1	19	2016-07-01	JUL	16932	0	0	1	112	72	72	256	152	408	52000	31.7
LEISURE7	8	2016	1	20	2016-08-01	AUG	16992	1	1	1	82	120	252	454	10	464	2000	64.6
LEISURE7	9	2016	1	21	2016-09-01	SEP	22183	1	1	1	90	96	120	306	24	330	12000	38
LEISURE7	10	2016	1	22	2016-10-01	OCT	17798	1	1	1	0	72	24	96	40	136	8000	35.5
LEISURE7	11	2016	1	23	2016-11-01	NOV	17681	1	1	1	156	120	216	492	48	540	24000	107.9
LEISURE7	12	2016	1	24	2016-12-01	DEC	17765	1	1	1	10	0	0	10	0	10	0	30.5
LEISURE7	1	2017	2	25	2017-01-01	JAN	18119	1	1	1	20	48	24	92	10	102	2000	39.3
LEISURE7	2	2017	2	26	2017-02-01	FEB	19545	1	1	1	104	96	60	260	76	336	26000	65.6
LEISURE7	3	2017	2	27	2017-03-01	MAR	20930	1	1	1	152	168	120	440	76	516	26000	66
LEISURE7	4	2017	2	28	2017-04-01	APR	18590	1	1	1	0	48	72	120	24	144	12000	15.5
LEISURE7	5	2017	2	29	2017-05-01	MAY	19220	1	1	1	72	96	96	264	24	288	12000	47.7
LEISURE7	6	2017	2	30	2017-06-01	JUN	18374	1	1	1	100	144	168	412	115	527	38750	102.6
LEISURE7	7	2017	2	31	2017-07-01	JUL	17144.5	1	1	1	36	48	72	156	54	210	13500	72.3

## Sheet: Prices
VENUE	TIME	PERIOD	DATE	MONTH	ATTND	CONTOUR_SSB_Q	CAN_SSB_Q	FRUIT_SSB_Q	ENERGY_SSB_Q	BIBMIX_SSB_Q	CONTOUR_SSB_P	CAN_SSB_P	FRUIT_SSB_P	ENERGY_SSB_P	BIBMIX_SSB_P
LEISURE1	1	1	2015-01-01	JAN	52587.5	228	0	520	36	790	1.4	0.8	0.9	1.7	1.2
LEISURE1	2	1	2015-02-01	FEB	60031.8	576	0	720	24	1106	1.4	0.8	0.9	1.7	1.2
LEISURE1	3	1	2015-03-01	MAR	67905.8	552	0	760	24	790	1.4	0.8	0.9	1.7	1.2
LEISURE1	4	2	2015-04-01	APR	61704.2	768	0	1240	36	790	1.4	0.8	1	1.8	1.2
LEISURE1	5	2	2015-05-01	MAY	61007.2	648	0	1320	36	790	1.4	0.8	1	1.8	1.2
LEISURE1	6	2	2015-06-01	JUN	67414.9	648	0	1280	12	316	1.4	0.8	1	1.8	1.2
LEISURE1	7	2	2015-07-01	JUL	61018.5	816	0	1160	12	790	1.4	0.8	1	1.8	1.2
LEISURE1	8	2	2015-08-01	AUG	63404	636	0	520	0	948	1.4	0.8	1	1.8	1.2
LEISURE1	9	2	2015-09-01	SEP	80890.5	864	0	1160	0	316	1.4	0.8	1	1.8	1.2
LEISURE1	10	2	2015-10-01	OCT	57895.5	612	0	200	24	316	1.4	0.8	1	1.8	1.2
LEISURE1	11	2	2015-11-01	NOV	52753.2	624	0	330	0	474	1.4	0.8	1	1.8	1.2
LEISURE1	12	2	2015-12-01	DEC	50006.8	372	0	80	0	158	1.4	0.8	1	1.8	1.2
LEISURE1	13	2	2016-01-01	JAN	54054.5	720	0	240	0	790	1.4	0.8	1	1.8	1.2
LEISURE1	14	2	2016-02-01	FEB	59784	756	0	280	0	632	1.4	0.8	1	1.8	1.2
LEISURE1	15	2	2016-03-01	MAR	84165	564	0	560	12	474	1.4	0.8	1	1.8	1.2
LEISURE1	16	3	2016-04-01	APR	59029	768	0	800	0	790	1.4	0.8	1	1.8	1.2
LEISURE1	17	3	2016-05-01	MAY	53664	708	0	200	0	316	1.4	0.8	1	1.8	1.2
LEISURE1	18	3	2016-06-01	JUN	69827	756	0	80	12	790	1.4	0.8	1	1.8	1.2
LEISURE1	19	3	2016-07-01	JUL	56172	672	0	0	0	632	1.4	0.8	1	1.8	1.2
LEISURE1	20	4	2016-08-01	AUG	53772	660	0	60	0	790	1.6	1	1.2	2	1.4
LEISURE1	21	4	2016-09-01	SEP	68165	564	0	0	0	316	1.6	1	1.2	2	1.4
LEISURE1	22	4	2016-10-01	OCT	53564	504	0	0	0	1106	1.6	1	1.2	2	1.4
LEISURE1	23	4	2016-11-01	NOV	50258	480	0	0	0	316	1.6	1	1.2	2	1.4
LEISURE1	24	4	2016-12-01	DEC	49486	324	0	0	0	316	1.6	1	1.2	2	1.4
LEISURE1	25	4	2017-01-01	JAN	55499	468	0	0	0	632	1.6	1	1.2	2	1.4
LEISURE1	26	4	2017-02-01	FEB	60790	576	0	80	0	474	1.6	1	1.2	2	1.4
LEISURE1	27	4	2017-03-01	MAR	57061	516	0	0	0	474	1.6	1	1.2	2	1.4
LEISURE1	28	5	2017-04-01	APR	60303	456	0	80	0	316	1.7	1	1.2	2	1.4
LEISURE1	29	5	2017-05-01	MAY	63541	528	0	0	0	632	1.7	1	1.2	2	1.4
LEISURE1	30	5	2017-06-01	JUNE	62512	552	0	0	0	316	1.7	1	1.2	2	1.4
LEISURE1	31	5	2017-07-01	JULY	58595.2	516	0	0	0	474	1.7	1	1.2	2	1.4
LEISURE2	1	1	2015-01-01	JAN	64863	1092	0	1760	0	316	1.4	0.8	0.9	1.7	1.2
LEISURE2	2	1	2015-02-01	FEB	79831.5	1380	0	2080	0	1422	1.4	0.8	0.9	1.7	1.2
LEISURE2	3	1	2015-03-01	MAR	89016	972	0	3000	0	632	1.4	0.8	0.9	1.7	1.2
LEISURE2	4	2	2015-04-01	APR	76469.8	1488	0	1480	0	1106	1.4	0.8	1	1.8	1.2
LEISURE2	5	2	2015-05-01	MAY	85755.2	1884	0	1960	0	632	1.4	0.8	1	1.8	1.2
LEISURE2	6	2	2015-06-01	JUN	93949.8	3528	0	2000	0	1422	1.4	0.8	1	1.8	1.2
LEISURE2	7	2	2015-07-01	JUL	54789	1560	0	1520	0	948	1.4	0.8	1	1.8	1.2
LEISURE2	8	2	2015-08-01	AUG	91640	1668	0	1160	0	948	1.4	0.8	1	1.8	1.2
LEISURE2	9	2	2015-09-01	SEP	65433	2220	0	880	0	948	1.4	0.8	1	1.8	1.2
LEISURE2	10	2	2015-10-01	OCT	108393	2376	0	580	0	1106	1.4	0.8	1	1.8	1.2
LEISURE2	11	2	2015-11-01	NOV	67072	2376	0	440	0	1422	1.4	0.8	1	1.8	1.2
LEISURE2	12	2	2015-12-01	DEC	72464.5	2568	0	240	0	790	1.4	0.8	1	1.8	1.2
LEISURE2	13	2	2016-01-01	JAN	71107.5	1392	0	360	0	1264	1.4	0.8	1	1.8	1.2
LEISURE2	14	2	2016-02-01	FEB	78125.5	2280	72	1200	0	1106	1.4	0.8	1	1.8	1.2
LEISURE2	15	2	2016-03-01	MAR	104284	2184	144	1360	0	1264	1.4	0.8	1	1.8	1.2
LEISURE2	16	3	2016-04-01	APR	91013	2304	312	1320	0	790	1.4	0.8	1	1.8	1.2
LEISURE2	17	3	2016-05-01	MAY	75374	2280	96	680	0	790	1.4	0.8	1	1.8	1.2
LEISURE2	18	3	2016-06-01	JUN	83277	1632	528	600	0	1106	1.4	0.8	1	1.8	1.2
LEISURE2	19	3	2016-07-01	JUL	76350	2028	192	440	0	316	1.4	0.8	1	1.8	1.2
LEISURE2	20	4	2016-08-01	AUG	72399	2820	72	170	0	948	1.6	1	1.2	2	1.4
LEISURE2	21	4	2016-09-01	SEP	79267	1080	48	200	0	948	1.6	1	1.2	2	1.4
LEISURE2	22	4	2016-10-01	OCT	70217	1164	0	190	0	632	1.6	1	1.2	2	1.4
LEISURE2	23	4	2016-11-01	NOV	70994	2256	0	180	0	948	1.6	1	1.2	2	1.4
LEISURE2	24	4	2016-12-01	DEC	68167	876	0	100	0	948	1.6	1	1.2	2	1.4
LEISURE2	25	4	2017-01-01	JAN	70721	1632	0	140	0	158	1.6	1	1.2	2	1.4
LEISURE2	26	4	2017-02-01	FEB	78986	1344	0	360	0	1580	1.6	1	1.2	2	1.4
LEISURE2	27	4	2017-03-01	MAR	75619	1668	120	160	0	474	1.6	1	1.2	2	1.4
LEISURE2	28	5	2017-04-01	APR	69835	1464	168	80	0	790	1.7	1	1.2	2	1.4
LEISURE2	29	5	2017-05-01	MAY	84800	2472	216	200	0	948	1.7	1	1.2	2	1.4
LEISURE2	30	5	2017-06-01	JUN	63418	1488	72	80	0	790	1.7	1	1.2	2	1.4
LEISURE2	31	5	2017-07-01	JUL	65569.5	2688	144	80	0	474	1.7	1	1.2	2	1.4
LEISURE3	1	1	2015-01-01	JAN	29790.8	276	0	0	12	0	1.4	0.8	0.9	1.7	1.2
LEISURE3	2	1	2015-02-01	FEB	35936	192	0	0	12	0	1.4	0.8	0.9	1.7	1.2
LEISURE3	3	1	2015-03-01	MAR	47066.2	108	0	0	24	0	1.4	0.8	0.9	1.7	1.2
LEISURE3	4	2	2015-04-01	APR	33900	504	0	0	0	0	1.4	0.8	1	1.8	1.2
LEISURE3	5	2	2015-05-01	MAY	37824.5	768	0	0	0	0	1.4	0.8	1	1.8	1.2
LEISURE3	6	2	2015-06-01	JUN	45630	72	0	0	48	0	1.4	0.8	1	1.8	1.2
LEISURE3	7	2	2015-07-01	JUL	32341	528	0	0	24	0	1.4	0.8	1	1.8	1.2
LEISURE3	8	2	2015-08-01	AUG	31616.8	456	0	0	24	0	1.4	0.8	1	1.8	1.2
LEISURE3	9	2	2015-09-01	SEP	41648.8	432	0	0	0	0	1.4	0.8	1	1.8	1.2
LEISURE3	10	2	2015-10-01	OCT	35885.2	216	0	0	24	0	1.4	0.8	1	1.8	1.2
LEISURE3	11	2	2015-11-01	NOV	32020.3	600	0	0	48	0	1.4	0.8	1	1.8	1.2
LEISURE3	12	2	2015-12-01	DEC	35839	504	0	0	24	0	1.4	0.8	1	1.8	1.2
LEISURE3	13	2	2016-01-01	JAN	34063.5	288	0	0	0	0	1.4	0.8	1	1.8	1.2
LEISURE3	14	2	2016-02-01	FEB	41578.2	444	0	0	24	0	1.4	0.8	1	1.8	1.2
LEISURE3	15	2	2016-03-01	MAR	52982.2	192	0	0	24	0	1.4	0.8	1	1.8	1.2
LEISURE3	16	3	2016-04-01	APR	40496	588	0	0	36	0	1.4	0.8	1	1.8	1.2
LEISURE3	17	3	2016-05-01	MAY	37455	708	24	0	0	0	1.4	0.8	1	1.8	1.2
LEISURE3	18	3	2016-06-01	JUN	44136	324	72	0	0	0	1.4	0.8	1	1.8	1.2
LEISURE3	19	3	2016-07-01	JUL	36073	504	48	0	0	0	1.4	0.8	1	1.8	1.2
LEISURE3	20	4	2016-08-01	AUG	35483	204	24	0	0	0	1.6	1	1.2	2	1.4
LEISURE3	21	4	2016-09-01	SEP	43679	300	48	0	0	0	1.6	1	1.2	2	1.4
LEISURE3	22	4	2016-10-01	OCT	39786	516	72	0	0	0	1.6	1	1.2	2	1.4
LEISURE3	23	4	2016-11-01	NOV	38114	396	48	0	0	0	1.6	1	1.2	2	1.4
LEISURE3	24	4	2016-12-01	DEC	36410	132	72	0	0	0	1.6	1	1.2	2	1.4
LEISURE3	25	4	2017-01-01	JAN	37376	60	24	0	0	0	1.6	1	1.2	2	1.4
LEISURE3	26	4	2017-02-01	FEB	39561	144	24	0	0	0	1.6	1	1.2	2	1.4
LEISURE3	27	4	2017-03-01	MAR	45939	120	24	0	0	0	1.6	1	1.2	2	1.4
LEISURE3	28	5	2017-04-01	APR	37341	312	72	0	0	0	1.7	1	1.2	2	1.4
LEISURE3	29	5	2017-05-01	MAY	40696	288	48	0	0	0	1.7	1	1.2	2	1.4
LEISURE3	30	5	2017-06-01	JUN	38625	240	48	0	0	0	1.7	1	1.2	2	1.4
LEISURE3	31	5	2017-07-01	JUL	34207	564	72	0	0	0	1.7	1	1.2	2	1.4
LEISURE4	1	1	2015-01-01	JAN	14454	48	0	0	0	0	1.4	0.8	0.9	1.7	1.2
LEISURE4	2	1	2015-02-01	FEB	16460	0	0	0	0	0	1.4	0.8	0.9	1.7	1.2
LEISURE4	3	1	2015-03-01	MAR	21099	36	72	0	0	0	1.4	0.8	0.9	1.7	1.2
LEISURE4	4	2	2015-04-01	APR	16606	0	96	0	0	0	1.4	0.8	1	1.8	1.2
LEISURE4	5	2	2015-05-01	MAY	17876	0	24	0	0	0	1.4	0.8	1	1.8	1.2
LEISURE4	6	2	2015-06-01	JUN	19887	60	120	0	0	0	1.4	0.8	1	1.8	1.2
LEISURE4	7	2	2015-07-01	JUL	14947	72	192	0	0	0	1.4	0.8	1	1.8	1.2
LEISURE4	8	2	2015-08-01	AUG	12784	0	72	0	0	0	1.4	0.8	1	1.8	1.2
LEISURE4	9	2	2015-09-01	SEP	20438	96	72	0	0	0	1.4	0.8	1	1.8	1.2
LEISURE4	10	2	2015-10-01	OCT	18665	0	0	0	0	0	1.4	0.8	1	1.8	1.2
LEISURE4	11	2	2015-11-01	NOV	16703	60	96	0	0	0	1.4	0.8	1	1.8	1.2
LEISURE4	12	2	2015-12-01	DEC	18603	36	48	0	0	0	1.4	0.8	1	1.8	1.2
LEISURE4	13	2	2016-01-01	JAN	17182	60	24	0	0	0	1.4	0.8	1	1.8	1.2
LEISURE4	14	2	2016-02-01	FEB	18824	84	72	0	0	0	1.4	0.8	1	1.8	1.2
LEISURE4	15	2	2016-03-01	MAR	24722	48	72	0	0	0	1.4	0.8	1	1.8	1.2
LEISURE4	16	3	2016-04-01	APR	19793	120	72	0	0	0	1.4	0.8	1	1.8	1.2
LEISURE4	17	3	2016-05-01	MAY	18321	0	24	0	0	0	1.4	0.8	1	1.8	1.2
LEISURE4	18	3	2016-06-01	JUN	18477	72	144	0	0	0	1.4	0.8	1	1.8	1.2
LEISURE4	19	3	2016-07-01	JUL	13506	60	0	80	0	0	1.4	0.8	1	1.8	1.2
LEISURE4	20	4	2016-08-01	AUG	11916	24	96	0	0	0	1.6	1	1.2	2	1.4
LEISURE4	21	4	2016-09-01	SEP	16245	36	0	0	0	0	1.6	1	1.2	2	1.4
LEISURE4	22	4	2016-10-01	OCT	15042	24	0	0	0	0	1.6	1	1.2	2	1.4
LEISURE4	23	4	2016-11-01	NOV	15975	24	0	0	0	0	1.6	1	1.2	2	1.4
LEISURE4	24	4	2016-12-01	DEC	14865	24	24	0	0	0	1.6	1	1.2	2	1.4
LEISURE4	25	4	2017-01-01	JAN	16328	0	0	0	0	0	1.6	1	1.2	2	1.4
LEISURE4	26	4	2017-02-01	FEB	16791	60	24	0	0	0	1.6	1	1.2	2	1.4
LEISURE4	27	4	2017-03-01	MAR	19662	12	24	40	0	0	1.6	1	1.2	2	1.4
LEISURE4	28	5	2017-04-01	APR	14216	36	24	0	0	0	1.7	1	1.2	2	1.4
LEISURE4	29	5	2017-05-01	MAY	16995	0	0	0	0	0	1.7	1	1.2	2	1.4
LEISURE4	30	5	2017-06-01	JUN	15662	36	0	0	0	0	1.7	1	1.2	2	1.4
LEISURE4	31	5	2017-07-01	JUL	14226.5	24	0	0	0	0	1.7	1	1.2	2	1.4
LEISURE5	1	1	2015-01-01	JAN	43392.9	1680	168	400	192	2054	1.4	0.8	0.9	1.7	1.2
LEISURE5	2	1	2015-02-01	FEB	45216.6	1632	192	920	240	2370	1.4	0.8	0.9	1.7	1.2
LEISURE5	3	1	2015-03-01	MAR	46519	840	216	480	144	3476	1.4	0.8	0.9	1.7	1.2
LEISURE5	4	2	2015-04-01	APR	30062.5	1308	240	1520	192	2212	1.4	0.8	1	1.8	1.2
LEISURE5	5	2	2015-05-01	MAY	32160.5	1284	240	480	144	2370	1.4	0.8	1	1.8	1.2
LEISURE5	6	2	2015-06-01	JUN	33225.2	1584	192	1120	288	2528	1.4	0.8	1	1.8	1.2
LEISURE5	7	2	2015-07-01	JUL	26751.5	1440	192	720	72	3002	1.4	0.8	1	1.8	1.2
LEISURE5	8	2	2015-08-01	AUG	32691.5	1656	144	400	156	1896	1.4	0.8	1	1.8	1.2
LEISURE5	9	2	2015-09-01	SEP	42585.2	1800	168	760	204	1422	1.4	0.8	1	1.8	1.2
LEISURE5	10	2	2015-10-01	OCT	34235.6	2028	288	200	96	2686	1.4	0.8	1	1.8	1.2
LEISURE5	11	2	2015-11-01	NOV	40859.9	1548	168	480	120	1422	1.4	0.8	1	1.8	1.2
LEISURE5	12	2	2015-12-01	DEC	44749	3348	264	740	216	3634	1.4	0.8	1	1.8	1.2
LEISURE5	13	2	2016-01-01	JAN	39282.9	2292	288	400	108	2844	1.4	0.8	1	1.8	1.2
LEISURE5	14	2	2016-02-01	FEB	43765.2	2652	288	880	240	2528	1.4	0.8	1	1.8	1.2
LEISURE5	15	2	2016-03-01	MAR	46370	1560	144	1000	120	2212	1.4	0.8	1	1.8	1.2
LEISURE5	16	3	2016-04-01	APR	35367	2076	192	720	312	3002	1.4	0.8	1	1.8	1.2
LEISURE5	17	3	2016-05-01	MAY	26033	1296	144	120	0	1896	1.4	0.8	1	1.8	1.2
LEISURE5	18	3	2016-06-01	JUN	32501	1884	240	280	144	2528	1.4	0.8	1	1.8	1.2
LEISURE5	19	3	2016-07-01	JUL	22195	624	96	200	264	2686	1.4	0.8	1	1.8	1.2
LEISURE5	20	4	2016-08-01	AUG	26078	924	96	170	72	1738	1.6	1	1.2	2	1.4
LEISURE5	21	4	2016-09-01	SEP	36236	636	96	30	60	1422	1.6	1	1.2	2	1.4
LEISURE5	22	4	2016-10-01	OCT	31538	1260	48	50	146	2528	1.6	1	1.2	2	1.4
LEISURE5	23	4	2016-11-01	NOV	35115	1068	120	40	48	1896	1.6	1	1.2	2	1.4
LEISURE5	24	4	2016-12-01	DEC	41564	1464	24	100	24	2686	1.6	1	1.2	2	1.4
LEISURE5	25	4	2017-01-01	JAN	47503	1752	24	80	60	1580	1.6	1	1.2	2	1.4
LEISURE5	26	4	2017-02-01	FEB	46668	1548	96	320	84	2054	1.6	1	1.2	2	1.4
LEISURE5	27	4	2017-03-01	MAR	39280	1008	72	320	96	2054	1.6	1	1.2	2	1.4
LEISURE5	28	5	2017-04-01	APR	27129	948	24	0	120	1422	1.7	1	1.2	2	1.4
LEISURE5	29	5	2017-05-01	MAY	27652	1248	768	120	0	2528	1.7	1	1.2	2	1.4
LEISURE5	30	5	2017-06-01	JUN	24916	792	1080	80	48	1896	1.7	1	1.2	2	1.4
LEISURE5	31	5	2017-07-01	JUL	24473.2	480	192	80	72	1264	1.7	1	1.2	2	1.4
LEISURE6	1	1	2015-01-01	JAN	41917	744	72	0	24	0	1.4	0.8	0.9	1.7	1.2
LEISURE6	2	1	2015-02-01	FEB	49269	1308	120	1720	36	0	1.4	0.8	0.9	1.7	1.2
LEISURE6	3	1	2015-03-01	MAR	62532.2	1164	120	0	36	0	1.4	0.8	0.9	1.7	1.2
LEISURE6	4	2	2015-04-01	APR	47707	852	120	40	60	0	1.4	0.8	1	1.8	1.2
LEISURE6	5	2	2015-05-01	MAY	48849	900	48	120	0	0	1.4	0.8	1	1.8	1.2
LEISURE6	6	2	2015-06-01	JUN	47925	1968	168	0	12	0	1.4	0.8	1	1.8	1.2
LEISURE6	7	2	2015-07-01	JUL	36642	768	120	0	24	0	1.4	0.8	1	1.8	1.2
LEISURE6	8	2	2015-08-01	AUG	26913	432	96	0	0	0	1.4	0.8	1	1.8	1.2
LEISURE6	9	2	2015-09-01	SEP	40852	756	72	0	36	0	1.4	0.8	1	1.8	1.2
LEISURE6	10	2	2015-10-01	OCT	39940	816	120	0	12	0	1.4	0.8	1	1.8	1.2
LEISURE6	11	2	2015-11-01	NOV	48772.7	2004	96	30	24	0	1.4	0.8	1	1.8	1.2
LEISURE6	12	2	2015-12-01	DEC	44987	1248	96	0	24	0	1.4	0.8	1	1.8	1.2
LEISURE6	13	2	2016-01-01	JAN	46697	1308	72	10	36	0	1.4	0.8	1	1.8	1.2
LEISURE6	14	2	2016-02-01	FEB	55801	1944	72	1320	72	0	1.4	0.8	1	1.8	1.2
LEISURE6	15	2	2016-03-01	MAR	83404	1956	96	0	0	0	1.4	0.8	1	1.8	1.2
LEISURE6	16	3	2016-04-01	APR	53257	1500	120	40	24	0	1.4	0.8	1	1.8	1.2
LEISURE6	17	3	2016-05-01	MAY	44405	1416	72	40	36	0	1.4	0.8	1	1.8	1.2
LEISURE6	18	3	2016-06-01	JUN	44753	588	72	0	0	0	1.4	0.8	1	1.8	1.2
LEISURE6	19	3	2016-07-01	JUL	38749	1008	48	0	12	0	1.4	0.8	1	1.8	1.2
LEISURE6	20	4	2016-08-01	AUG	25844	96	0	0	0	0	1.6	1	1.2	2	1.4
LEISURE6	21	4	2016-09-01	SEP	45737	888	0	0	0	0	1.6	1	1.2	2	1.4
LEISURE6	22	4	2016-10-01	OCT	36863	624	48	10	0	0	1.6	1	1.2	2	1.4
LEISURE6	23	4	2016-11-01	NOV	46448	1248	0	0	12	0	1.6	1	1.2	2	1.4
LEISURE6	24	4	2016-12-01	DEC	47131	948	0	0	0	0	1.6	1	1.2	2	1.4
LEISURE6	25	4	2017-01-01	JAN	44911	864	0	0	0	0	1.6	1	1.2	2	1.4
LEISURE6	26	4	2017-02-01	FEB	52498	1668	0	0	0	0	1.6	1	1.2	2	1.4
LEISURE6	27	4	2017-03-01	MAR	64708	1728	0	0	0	0	1.6	1	1.2	2	1.4
LEISURE6	28	5	2017-04-01	APR	46400	1056	0	0	0	0	1.7	1	1.2	2	1.4
LEISURE6	29	5	2017-05-01	MAY	43619	792	0	0	0	0	1.7	1	1.2	2	1.4
LEISURE6	30	5	2017-06-01	JUN	46804	708	24	0	0	0	1.7	1	1.2	2	1.4
LEISURE6	31	5	2017-07-01	JUL	37695.5	600	0	0	0	0	1.7	1	1.2	2	1.4
LEISURE7	1	1	2015-01-15	JAN	0	12	0	0	0	0	1.4	0.8	0.9	1.7	1.2
LEISURE7	2	1	2015-02-01	FEB	0	48	0	0	0	0	1.4	0.8	0.9	1.7	1.2
LEISURE7	3	1	2015-03-01	MAR	0	120	0	0	0	0	1.4	0.8	0.9	1.7	1.2
LEISURE7	4	2	2015-04-01	APR	18279	72	0	0	0	0	1.4	0.8	1	1.8	1.2
LEISURE7	5	2	2015-05-01	MAY	18394	0	0	0	0	0	1.4	0.8	1	1.8	1.2
LEISURE7	6	2	2015-06-01	JUN	23430	36	0	0	0	0	1.4	0.8	1	1.8	1.2
LEISURE7	7	2	2015-07-01	JUL	17357	144	0	0	0	0	1.4	0.8	1	1.8	1.2
LEISURE7	8	2	2015-08-01	AUG	17510	72	0	0	0	0	1.4	0.8	1	1.8	1.2
LEISURE7	9	2	2015-08-01	SEP	22688	72	0	0	0	0	1.4	0.8	1	1.8	1.2
LEISURE7	10	2	2015-10-01	OCT	17486	96	0	0	0	0	1.4	0.8	1	1.8	1.2
LEISURE7	11	2	2015-11-01	NOV	14645.7	0	0	0	0	0	1.4	0.8	1	1.8	1.2
LEISURE7	12	2	2015-12-01	DEC	16097	24	0	0	0	0	1.4	0.8	1	1.8	1.2
LEISURE7	13	2	2016-01-01	JAN	14599	96	0	0	0	0	1.4	0.8	1	1.8	1.2
LEISURE7	14	2	2016-02-01	FEB	19131	72	0	0	0	0	1.4	0.8	1	1.8	1.2
LEISURE7	15	2	2016-03-01	MAR	25655	0	0	0	0	0	1.4	0.8	1	1.8	1.2
LEISURE7	16	3	2016-04-01	APR	17792	60	0	0	0	0	1.4	0.8	1	1.8	1.2
LEISURE7	17	3	2016-05-01	MAY	17368	96	0	0	0	0	1.4	0.8	1	1.8	1.2
LEISURE7	18	3	2016-06-01	JUN	20720	48	0	0	0	0	1.4	0.8	1	1.8	1.2
LEISURE7	19	3	2016-07-01	JUL	16932	72	0	80	0	0	1.4	0.8	1	1.8	1.2
LEISURE7	20	4	2016-08-01	AUG	16992	0	0	10	0	0	1.6	1	1.2	2	1.4
LEISURE7	21	4	2016-09-01	SEP	22183	24	0	0	0	0	1.6	1	1.2	2	1.4
LEISURE7	22	4	2016-10-01	OCT	17798	0	0	40	0	0	1.6	1	1.2	2	1.4
LEISURE7	23	4	2016-11-01	NOV	17681	48	0	0	0	0	1.6	1	1.2	2	1.4
LEISURE7	24	4	2016-12-01	DEC	17765	0	0	0	0	0	1.6	1	1.2	2	1.4
LEISURE7	25	4	2017-01-01	JAN	18119	0	0	10	0	0	1.6	1	1.2	2	1.4
LEISURE7	26	4	2017-02-01	FEB	19545	36	0	40	0	0	1.6	1	1.2	2	1.4
LEISURE7	27	4	2017-03-01	MAR	20930	36	0	40	0	0	1.6	1	1.2	2	1.4
LEISURE7	28	5	2017-04-01	APR	18590	24	0	0	0	0	1.7	1	1.2	2	1.4
LEISURE7	29	5	2017-05-01	MAY	19220	24	0	0	0	0	1.7	1	1.2	2	1.4
LEISURE7	30	5	2017-06-01	JUN	18374	48	0	40	0	0	1.7	1	1.2	2	1.4
LEISURE7	31	5	2017-07-01	JUL	17144.5	0	0	0	0	0	1.7	1	1.2	2	1.4
